# Supplementary material for: The Meso-Expression Test (MET): A Novel Assessment of Emotion Perception
Source: J Intell. 2023 Jul 19;11(7):145. doi: 10.3390/jintelligence11070145 (PMC10381771; doi:10.3390/jintelligence11070145)
Supplement: Supplementary file 1 [file jintelligence-11-00145-s001.zip]

Archive with 1 entries (1 files):
- jintelligence-2320361-supplementary.pdf
